# Supplementary material for: Transcriptome and metabolome analysis reveal candidate genes and biochemicals involved in tea geometrid defense in Camellia sinensis
Source: PLoS One. 2018 Aug 1;13(8):e0201670. doi: 10.1371/journal.pone.0201670 (PMC6070272; doi:10.1371/journal.pone.0201670)
Supplement: S1 Table — (XLSX) [file pone.0201670.s005.xlsx]

## Sheet: Sheet1
S1 Table. Sequences of primers used for the qRT-PCR assay.
Unigene id		Primer sequence (5' to 3')
LDOX/ANS(c86264_g1)	Forward primer	ACTCAAGATAAGTGGCAGAATC
	Reverse primer	GCACAGCAGACCCAAGGA
MYB308(c3302_g1)	Forward primer	TATCGCAACGAAGTAAGCC
	Reverse primer	ACGACTCCAACAAAGGAGC
WRKY75(c113564_g2)	Forward primer	CCCTAATGCCGCTACTGAG
	Reverse primer	CACGACTAATCGCTTTCC
PAL(c177789_g6)	Forward primer	CTCGTATTGCTCAGACGTC
	Reverse primer	CATCTTGGTTATGTTGCTCG
LOX2.1(c163222_g4)	Forward primer	GCTAGGACCGTGGACTCG
	Reverse primer	TCTCATCTAGGCTCATCCG
TPS21(c179887_g5)	Forward primer	GACATAGATTGGTGGAGTGC
	Reverse primer	ATGGAAGTCAAGGCGATAAG
GADPH	Forward primer	TTGGCATCGTTGAGGGTCT
	Reverse primer	CAGTGGGAACACGGAAAGC
