# Supplementary material for: Transcriptome and metabolome analysis reveal candidate genes and biochemicals involved in tea geometrid defense in Camellia sinensis
Source: PLoS One. 2018 Aug 1;13(8):e0201670. doi: 10.1371/journal.pone.0201670 (PMC6070272; doi:10.1371/journal.pone.0201670)
Supplement: S5 Table — (XLSX) [file pone.0201670.s009.xlsx]

## Sheet: JA biosynthesis
S5 Table. List of terpene synthases, JA and flavonoids biosynthesis genes.
gene_id	RG_FPKM	SG_FPKM	log2FoldChange	Swissprot Description	Swissprot Description	Ath_description	Ath_geneid
c174936_g3	2.61582	2.28227	0.954569	Omega-3 fatty acid desaturase, chloroplastic OS=Ricinus communis GN=FAD7A-1 PE=2 SV=1	FAD7A-1	Note=fatty acid desaturase 8;curator_summary=Encodes a temperature sensitive plastidic fatty acid desaturase.;symbol=FAD8;Alias=AtFAD8;full_name=fatty acid desaturase 8;computational_description=fatty acid desaturase 8 (FAD8)%3B FUNCTIONS IN: omega-3 fatty acid desaturase activity%3B INVOLVED IN: response to temperature stimulus%2C fatty acid biosynthetic process%3B LOCATED IN: chloroplast%2C chl…	AT5G05580
c173141_g1	2.11463	1.76639	1.00283	Omega-3 fatty acid desaturase, chloroplastic OS=Ricinus communis GN=FAD7A-1 PE=2 SV=1	FAD7A-1	Note=fatty acid desaturase 8;curator_summary=Encodes a temperature sensitive plastidic fatty acid desaturase.;symbol=FAD8;Alias=AtFAD8;full_name=fatty acid desaturase 8;computational_description=fatty acid desaturase 8 (FAD8)%3B FUNCTIONS IN: omega-3 fatty acid desaturase activity%3B INVOLVED IN: response to temperature stimulus%2C fatty acid biosynthetic process%3B LOCATED IN: chloroplast%2C chl…	AT5G05580
c163222_g4	1.8721	1.52184	1.01828	Linoleate 13S-lipoxygenase 2-1, chloroplastic OS=Solanum tuberosum GN=LOX2.1 PE=1 SV=1	LOX2.1	Note=lipoxygenase 2;curator_summary=Chloroplast lipoxygenase required for wound-induced jasmonic acid accumulation in Arabidopsis.Mutants are resistant to Staphylococcus aureus and accumulate salicylic acid upon infection.;symbol=LOX2;Alias=ATLOX2,ARABIODOPSIS THALIANA LIPOXYGENASE 2;full_name=lipoxygenase 2;computational_description=lipoxygenase 2 (LOX2)%3B FUNCTIONS IN: lipoxygenase activity%3B…	AT3G45140
c157617_g5	2.26723	1.9097	1.08031	Linoleate 13S-lipoxygenase 2-1, chloroplastic OS=Solanum tuberosum GN=LOX2.1 PE=1 SV=1	LOX2.1	Note=lipoxygenase 2;curator_summary=Chloroplast lipoxygenase required for wound-induced jasmonic acid accumulation in Arabidopsis.Mutants are resistant to Staphylococcus aureus and accumulate salicylic acid upon infection.;symbol=LOX2;Alias=ATLOX2,ARABIODOPSIS THALIANA LIPOXYGENASE 2;full_name=lipoxygenase 2;computational_description=lipoxygenase 2 (LOX2)%3B FUNCTIONS IN: lipoxygenase activity%3B…	AT3G45140
c179866_g1	2.40726	2.02948	1.10538	Linoleate 13S-lipoxygenase 2-1, chloroplastic OS=Solanum tuberosum GN=LOX2.1 PE=1 SV=1	LOX2.1	Note=lipoxygenase 2;curator_summary=Chloroplast lipoxygenase required for wound-induced jasmonic acid accumulation in Arabidopsis.Mutants are resistant to Staphylococcus aureus and accumulate salicylic acid upon infection.;symbol=LOX2;Alias=ATLOX2,ARABIODOPSIS THALIANA LIPOXYGENASE 2;full_name=lipoxygenase 2;computational_description=lipoxygenase 2 (LOX2)%3B FUNCTIONS IN: lipoxygenase activity%3B…	AT3G45140
c178349_g4	2.73216	2.32351	1.19699	Linoleate 13S-lipoxygenase 2-1, chloroplastic OS=Solanum tuberosum GN=LOX2.1 PE=1 SV=1	LOX2.1	Note=lipoxygenase 2;curator_summary=Chloroplast lipoxygenase required for wound-induced jasmonic acid accumulation in Arabidopsis.Mutants are resistant to Staphylococcus aureus and accumulate salicylic acid upon infection.;symbol=LOX2;Alias=ATLOX2,ARABIODOPSIS THALIANA LIPOXYGENASE 2;full_name=lipoxygenase 2;computational_description=lipoxygenase 2 (LOX2)%3B FUNCTIONS IN: lipoxygenase activity%3B…	AT3G45140
c157819_g1	2.19096	1.78231	1.24159	Omega-3 fatty acid desaturase, chloroplastic OS=Ricinus communis GN=FAD7A-1 PE=2 SV=1	FAD7A-1	Note=fatty acid desaturase 8;curator_summary=Encodes a temperature sensitive plastidic fatty acid desaturase.;symbol=FAD8;Alias=AtFAD8;full_name=fatty acid desaturase 8;computational_description=fatty acid desaturase 8 (FAD8)%3B FUNCTIONS IN: omega-3 fatty acid desaturase activity%3B INVOLVED IN: response to temperature stimulus%2C fatty acid biosynthetic process%3B LOCATED IN: chloroplast%2C chl…	AT5G05580
c139446_g1	1.93222	1.51028	1.32762	Linoleate 13S-lipoxygenase 2-1, chloroplastic OS=Solanum tuberosum GN=LOX2.1 PE=1 SV=1	LOX2.1	Note=lipoxygenase 2;curator_summary=Chloroplast lipoxygenase required for wound-induced jasmonic acid accumulation in Arabidopsis.Mutants are resistant to Staphylococcus aureus and accumulate salicylic acid upon infection.;symbol=LOX2;Alias=ATLOX2,ARABIODOPSIS THALIANA LIPOXYGENASE 2;full_name=lipoxygenase 2;computational_description=lipoxygenase 2 (LOX2)%3B FUNCTIONS IN: lipoxygenase activity%3B…	AT3G45140
c139446_g2	1.55562	1.122	1.40863	Linoleate 13S-lipoxygenase 2-1, chloroplastic OS=Solanum tuberosum GN=LOX2.1 PE=1 SV=1	LOX2.1	Note=lipoxygenase 2;curator_summary=Chloroplast lipoxygenase required for wound-induced jasmonic acid accumulation in Arabidopsis.Mutants are resistant to Staphylococcus aureus and accumulate salicylic acid upon infection.;symbol=LOX2;Alias=ATLOX2,ARABIODOPSIS THALIANA LIPOXYGENASE 2;full_name=lipoxygenase 2;computational_description=lipoxygenase 2 (LOX2)%3B FUNCTIONS IN: lipoxygenase activity%3B…	AT3G45140
c168658_g6	1.49517	0.859338	1.51156	Omega-3 fatty acid desaturase, chloroplastic OS=Ricinus communis GN=FAD7A-1 PE=2 SV=1	FAD7A-1	Note=fatty acid desaturase 7;curator_summary=Chloroplastic enzyme responsible for the synthesis of 16:3 and 18:3 fatty acids from galactolipids%2C sulpholipids and phosphatidylglycerol. Uses ferredoxin as electron donor. Gene expression is induced by wounding in shoot and root. The wound-response in shoot is independent of jasmonic acid mediated pathway whereas the root response is mediated by ja…	AT3G11170
c167418_g2	2.37341	1.82341	1.77036	Jasmonate O-methyltransferase OS=Brassica rapa subsp. pekinensis GN=JMT PE=1 SV=1	JMT	Note=jasmonic acid carboxyl methyltransferase;curator_summary=Encodes a S-adenosyl-L-methionine:jasmonic acid carboxyl methyltransferase that catalyzes the formation of methyljasmonate from jasmonic acid. Its expression is induced in response to wounding or methyljasmonate treatment.;symbol=JMT;full_name=jasmonic acid carboxyl methyltransferase;computational_description=jasmonic acid carboxyl met…	AT1G19640
c155213_g1	1.88374	1.25736	2.00904	Jasmonate O-methyltransferase OS=Brassica rapa subsp. pekinensis GN=JMT PE=1 SV=1	JMT	Note=jasmonic acid carboxyl methyltransferase;curator_summary=Encodes a S-adenosyl-L-methionine:jasmonic acid carboxyl methyltransferase that catalyzes the formation of methyljasmonate from jasmonic acid. Its expression is induced in response to wounding or methyljasmonate treatment.;symbol=JMT;full_name=jasmonic acid carboxyl methyltransferase;computational_description=jasmonic acid carboxyl met…	AT1G19640
c114065_g1	0.355388	0.115056	2.35233	Acyl-[acyl-carrier-protein] desaturase, chloroplastic OS=Ricinus communis PE=1 SV=1	Acyl-[acyl-carrier-protein] desaturase, chloroplastic OS=Ricinus communis PE=1 SV=1	Note=Plant stearoyl-acyl-carrier-protein desaturase family protein;curator_summary=Encodes a stearoyl-ACP desaturase%2C involved in fatty acid desaturation. The ssi2 mutants have increased 18:0 and reduced 18:1 fatty acids. Exogenous application of glycerol to wild type plants mimics the ssi2 mutant phenotype. The altered 18:1 fatty acid content in the ssi2 mutants has an impact on SA- and JA-med…	AT2G43710

## Sheet: Flavonoids biosynthesis
S5 Table. List of terpene synthases, JA and flavonoids biosynthesis genes.
gene_id	RG_FPKM	SG_FPKM	log2FoldChange	padj	Swissprot Description	Swissprot_gene_symbol	Ath_description	Ath_gene_symbol
c169461_g1	0.673635	0.183744	2.92611	0.03146	Putative UDP-glucose flavonoid 3-O-glucosyltransferase 3 OS=Fragaria ananassa GN=GT3 PE=2 SV=1	GT3	Note=UDP-Glycosyltransferase superfamily protein;curator_summary=Encodes HYR1%2C a UDP glycosyltransferase (UGT). HYR1 glucosylates hypostatin%2C an inhibitor of cell expansion in vivo to form a bioactive glucoside.;symbol=HYR1;full_name=HYPOSTATIN RESISTANCE 1;computational_description=HYPOSTATIN RESISTANCE 1 (HYR1)%3B FUNCTIONS IN: UDP-glycosyltransferase activity%2C transferase activity%2C tra…	HYR1
c162870_g5	0.948087	0.363612	2.51406	2.9e-08	Flavonoid 3',5'-hydroxylase OS=Campanula medium GN=CYP75A6 PE=2 SV=1	CYP75A6	Note=cytochrome P450%2C family 706%2C subfamily A%2C polypeptide 6;curator_summary=member of CYP706A;symbol=CYP706A6;full_name=cytochrome P450%2C family 706%2C subfamily A%2C polypeptide 6;computational_description=cytochrome P450%2C family 706%2C subfamily A%2C polypeptide 6 (CYP706A6)%3B FUNCTIONS IN: electron carrier activity%2C monooxygenase activity%2C iron ion binding%2C oxygen binding%2C h…	CYP706A6
c162870_g4	1.45322	0.860138	1.99502	1.45e-07	Flavonoid 3',5'-hydroxylase OS=Campanula medium GN=CYP75A6 PE=2 SV=1	CYP75A6	Note=cytochrome P450%2C family 706%2C subfamily A%2C polypeptide 6;curator_summary=member of CYP706A;symbol=CYP706A6;full_name=cytochrome P450%2C family 706%2C subfamily A%2C polypeptide 6;computational_description=cytochrome P450%2C family 706%2C subfamily A%2C polypeptide 6 (CYP706A6)%3B FUNCTIONS IN: electron carrier activity%2C monooxygenase activity%2C iron ion binding%2C oxygen binding%2C h…	CYP706A6
c175265_g4	0.759164	0.358569	1.97271	9.79e-06	UDP-glucose flavonoid 3-O-glucosyltransferase 6 OS=Fragaria ananassa GN=GT6 PE=1 SV=1	GT6	Note=UDP-glucosyl transferase 71C3;symbol=UGT71C3;full_name=UDP-glucosyl transferase 71C3;computational_description=UDP-glucosyl transferase 71C3 (UGT71C3)%3B FUNCTIONS IN: quercetin 3-O-glucosyltransferase activity%2C UDP-glycosyltransferase activity%2C transferase activity%2C transferring glycosyl groups%3B INVOLVED IN: metabolic process%3B LOCATED IN: cellular_component unknown%3B EXPRESSED IN…	UGT71C3
c169461_g3	0.541995	0.228742	1.82202	0.0017322	Putative UDP-glucose flavonoid 3-O-glucosyltransferase 3 OS=Fragaria ananassa GN=GT3 PE=2 SV=1	GT3	Note=UDP-glucosyl transferase 71C3;symbol=UGT71C3;full_name=UDP-glucosyl transferase 71C3;computational_description=UDP-glucosyl transferase 71C3 (UGT71C3)%3B FUNCTIONS IN: quercetin 3-O-glucosyltransferase activity%2C UDP-glycosyltransferase activity%2C transferase activity%2C transferring glycosyl groups%3B INVOLVED IN: metabolic process%3B LOCATED IN: cellular_component unknown%3B EXPRESSED IN…	UGT71C3
c86264_g1	0.472756	0.199572	1.65203	0.048176	Leucoanthocyanidin dioxygenase OS=Malus domestica GN=ANS PE=2 SV=1	LDOX/ANS	Note=2-oxoglutarate (2OG) and Fe(II)-dependent oxygenase superfamily protein;computational_description=2-oxoglutarate (2OG) and Fe(II)-dependent oxygenase superfamily protein%3B FUNCTIONS IN: oxidoreductase activity%2C iron ion binding%3B INVOLVED IN: oxidation reduction%3B LOCATED IN: cellular_component unknown%3B EXPRESSED IN: inflorescence meristem%2C male gametophyte%2C flower%2C pollen tube%…	LDOX/ANS
c177789_g6	1.20674	0.801861	1.4539	0.010547	Phenylalanine ammonia-lyase OS=Solanum lycopersicum GN=PAL PE=2 SV=1	PAL	Note=PHE ammonia lyase 1;curator_summary=Encodes PAL1%2C a phenylalanine ammonia-lyase. Arabidopsis has four PALs: AT2G37040 (PAL1)%2C AT3G53260 (PAL2)%2C AT5G04230 (PAL3) and AT3G10340 (PAL4).;symbol=PAL1;Alias=ATPAL1;full_name=PHE ammonia lyase 1;computational_description=PHE ammonia lyase 1 (PAL1)%3B FUNCTIONS IN: phenylalanine ammonia-lyase activity%3B INVOLVED IN: in 10 processes%3B LOCATED …	PAL1
c153505_g4	1.17715	0.823909	1.15319	0.012906	Phenylalanine ammonia-lyase OS=Camellia sinensis GN=PAL PE=2 SV=1	PAL	Note=PHE ammonia lyase 1;curator_summary=Encodes PAL1%2C a phenylalanine ammonia-lyase. Arabidopsis has four PALs: AT2G37040 (PAL1)%2C AT3G53260 (PAL2)%2C AT5G04230 (PAL3) and AT3G10340 (PAL4).;symbol=PAL1;Alias=ATPAL1;full_name=PHE ammonia lyase 1;computational_description=PHE ammonia lyase 1 (PAL1)%3B FUNCTIONS IN: phenylalanine ammonia-lyase activity%3B INVOLVED IN: in 10 processes%3B LOCATED …	PAL1
c179328_g1	1.57039	1.85972	-1.12736	0.010371	Putative UDP-glucose flavonoid 3-O-glucosyltransferase 3 OS=Fragaria ananassa GN=GT3 PE=2 SV=1	GT3	Note=UDP-glucosyl transferase 71C4;symbol=UGT71C4;full_name=UDP-glucosyl transferase 71C4;computational_description=UDP-glucosyl transferase 71C4 (UGT71C4)%3B FUNCTIONS IN: quercetin 3-O-glucosyltransferase activity%2C quercetin 7-O-glucosyltransferase activity%2C UDP-glucosyltransferase activity%2C transferase activity%2C transferring glycosyl groups%3B INVOLVED IN: metabolic process%3B LOCATED …	UGT71C4
c170634_g4	0.806858	1.09143	-1.18909	0.0081112	Dihydroflavonol-4-reductase OS=Gerbera hybrida GN=DFR PE=2 SV=1	DFR	Note=NAD(P)-binding Rossmann-fold superfamily protein;curator_summary=Negative regulator of flavonoid biosynthesis%2C mutants accumulate flavonoid pigments in their seed coat%2C putative oxidoreductase. It is thought that a ternary complex composed of TT2%2C TT8 and TTG1 is necessary for correct expression of BAN in seed endothelium.;symbol=BAN;full_name=BANYULS;computational_description=BANYULS …	BAN
c171360_g1	1.12548	1.42921	-1.2193	0.0072954	Flavonoid 3',5'-hydroxylase OS=Solanum melongena GN=CYP75A2 PE=2 SV=1	CYP75A2	Note=cytochrome P450%2C family 706%2C subfamily A%2C polypeptide 4;curator_summary=member of CYP706A;symbol=CYP706A4;full_name=cytochrome P450%2C family 706%2C subfamily A%2C polypeptide 4;computational_description=cytochrome P450%2C family 706%2C subfamily A%2C polypeptide 4 (CYP706A4)%3B FUNCTIONS IN: electron carrier activity%2C monooxygenase activity%2C iron ion binding%2C oxygen binding%2C h…	CYP706A4
c170634_g1	1.28466	1.63676	-1.38638	0.011227	Anthocyanidin reductase OS=Arabidopsis thaliana GN=BAN PE=1 SV=2	BAN	Note=NAD(P)-binding Rossmann-fold superfamily protein;curator_summary=Negative regulator of flavonoid biosynthesis%2C mutants accumulate flavonoid pigments in their seed coat%2C putative oxidoreductase. It is thought that a ternary complex composed of TT2%2C TT8 and TTG1 is necessary for correct expression of BAN in seed endothelium.;symbol=BAN;full_name=BANYULS;computational_description=BANYULS …	BAN
c179956_g2	1.84161	2.22013	-1.41823	0.00033028	Dihydroflavonol-4-reductase OS=Petunia hybrida GN=DFRA PE=2 SV=2	DFRA	Note=NAD(P)-binding Rossmann-fold superfamily protein;curator_summary=Negative regulator of flavonoid biosynthesis%2C mutants accumulate flavonoid pigments in their seed coat%2C putative oxidoreductase. It is thought that a ternary complex composed of TT2%2C TT8 and TTG1 is necessary for correct expression of BAN in seed endothelium.;symbol=BAN;full_name=BANYULS;computational_description=BANYULS …	BAN
c155151_g2	1.26967	1.70629	-1.46238	0.0025365	Flavonol synthase/flavanone 3-hydroxylase OS=Petroselinum crispum GN=FLS PE=1 SV=1	FLS	Note=2-oxoglutarate (2OG) and Fe(II)-dependent oxygenase superfamily protein;computational_description=2-oxoglutarate (2OG) and Fe(II)-dependent oxygenase superfamily protein%3B FUNCTIONS IN: oxidoreductase activity%2C acting on paired donors%2C with incorporation or reduction of molecular oxygen%2C 2-oxoglutarate as one donor%2C and incorporation of one atom each of oxygen into both donors%2C ox…	FLS
c160008_g2	0.426511	0.689309	-1.78721	9.15e-05	Naringenin,2-oxoglutarate 3-dioxygenase (Fragment) OS=Petunia hybrida GN=AN3 PE=1 SV=1	AN3	Note=flavanone 3-hydroxylase;curator_summary=Encodes flavanone 3-hydroxylase that is coordinately expressed with chalcone synthase and chalcone isomerases. Regulates flavonoid biosynthesis. Not responsive to auxin or ethylene stimulus (qRT-PCR).;symbol=F3H;Alias=F3'H,TT6,TRANSPARENT TESTA 6;full_name=flavanone 3-hydroxylase;computational_description=flavanone 3-hydroxylase (F3H)%3B FUNCTIONS IN: …	F3H
c174614_g2	0.539076	1.06732	-2.26438	5.95e-09	Naringenin,2-oxoglutarate 3-dioxygenase (Fragment) OS=Petunia hybrida GN=AN3 PE=1 SV=1	AN3	Note=flavanone 3-hydroxylase;curator_summary=Encodes flavanone 3-hydroxylase that is coordinately expressed with chalcone synthase and chalcone isomerases. Regulates flavonoid biosynthesis. Not responsive to auxin or ethylene stimulus (qRT-PCR).;symbol=F3H;Alias=F3'H,TT6,TRANSPARENT TESTA 6;full_name=flavanone 3-hydroxylase;computational_description=flavanone 3-hydroxylase (F3H)%3B FUNCTIONS IN: …	F3H
c154986_g1	0.436163	0.963158	-2.45326	0.0025901	Putative UDP-glucose flavonoid 3-O-glucosyltransferase 3 OS=Fragaria ananassa GN=GT3 PE=2 SV=1	GT3	Note=UDP-Glycosyltransferase superfamily protein;curator_summary=Encodes HYR1%2C a UDP glycosyltransferase (UGT). HYR1 glucosylates hypostatin%2C an inhibitor of cell expansion in vivo to form a bioactive glucoside.;symbol=HYR1;full_name=HYPOSTATIN RESISTANCE 1;computational_description=HYPOSTATIN RESISTANCE 1 (HYR1)%3B FUNCTIONS IN: UDP-glycosyltransferase activity%2C transferase activity%2C tra…	HYR1
c145301_g2	0.671173	1.43372	-2.52214	7.24e-06	4-coumarate--CoA ligase 3 OS=Arabidopsis thaliana GN=4CL3 PE=1 SV=1	4CL3	Note=4-coumarate:CoA ligase 3;curator_summary=encodes an isoform of 4-coumarate:CoA ligase (4CL)%2C which is involved in the last step of the general phenylpropanoid pathway. mRNA levels are not induced in response to wounding or to fungal infection by P. parasitica. mRNA is expressed in flowers%2C to a lesser degree in mature leaves and siliques and marginally in seedling roots and bolting stems…	4CL3
c126264_g1	0.0517954	0.227029	-2.59751	0.038258	Probable 4-coumarate--CoA ligase 3 OS=Dictyostelium discoideum GN=4cl3 PE=3 SV=2	4CL3	Note=AMP-dependent synthetase and ligase family protein;computational_description=AMP-dependent synthetase and ligase family protein%3B FUNCTIONS IN: 4-coumarate-CoA ligase activity%3B INVOLVED IN: phenylpropanoid metabolic process%2C metabolic process%3B CONTAINS InterPro DOMAIN/s: AMP-binding%2C conserved site (InterPro:IPR020845)%2C AMP-dependent synthetase/ligase (InterPro:IPR000873)%3B BEST …	4CL3
c172063_g1	0.522009	1.21414	-2.83088	8.48e-05	Chalcone synthase 2 OS=Camellia sinensis GN=CHS2 PE=2 SV=1	CHS2	--	--
c145301_g1	0.258478	0.830161	-2.88369	0.0050724	4-coumarate--CoA ligase 3 OS=Arabidopsis thaliana GN=4CL3 PE=1 SV=1	4CL3	Note=4-coumarate:CoA ligase 3;curator_summary=encodes an isoform of 4-coumarate:CoA ligase (4CL)%2C which is involved in the last step of the general phenylpropanoid pathway. mRNA levels are not induced in response to wounding or to fungal infection by P. parasitica. mRNA is expressed in flowers%2C to a lesser degree in mature leaves and siliques and marginally in seedling roots and bolting stems…	4CL3
c169461_g5	0.0320813	0.605305	-5.46348	2.08e-15	Putative UDP-glucose flavonoid 3-O-glucosyltransferase 3 OS=Fragaria ananassa GN=GT3 PE=2 SV=1	GT3	Note=UDP-glucosyl transferase 71C3;symbol=UGT71C3;full_name=UDP-glucosyl transferase 71C3;computational_description=UDP-glucosyl transferase 71C3 (UGT71C3)%3B FUNCTIONS IN: quercetin 3-O-glucosyltransferase activity%2C UDP-glycosyltransferase activity%2C transferase activity%2C transferring glycosyl groups%3B INVOLVED IN: metabolic process%3B LOCATED IN: cellular_component unknown%3B EXPRESSED IN…	UGT71C3
c166214_g5	0	0.421604	-8.75528	0.00013109	Naringenin,2-oxoglutarate 3-dioxygenase OS=Vitis vinifera GN=F3H PE=2 SV=1	F3H	Note=flavanone 3-hydroxylase;curator_summary=Encodes flavanone 3-hydroxylase that is coordinately expressed with chalcone synthase and chalcone isomerases. Regulates flavonoid biosynthesis. Not responsive to auxin or ethylene stimulus (qRT-PCR).;symbol=F3H;Alias=F3'H,TT6,TRANSPARENT TESTA 6;full_name=flavanone 3-hydroxylase;computational_description=flavanone 3-hydroxylase (F3H)%3B FUNCTIONS IN: …	F3H

## Sheet: Terpene synthases 
S5 Table. List of terpene synthases, JA and flavonoids biosynthesis genes.
gene_id	RG_FPKM	SG_FPKM	log2FoldChange	padj	Swissprot Description	Swissprot_gene_symbol	Ath_description	Ath_gene_symbol
c179887_g5	2.41581	1.02653	4.59731	7.57e-34	(-)-germacrene D synthase OS=Vitis vinifera GN=VIT_19s0014g04930 PE=1 SV=1	VIT_19s0014g04930	Note=terpene synthase 21;curator_summary=Encodes a sesquiterpene synthase involved in generating all of the group A sesquiterpenes found in the Arabidopsis floral volatile blend. Strongly expressed in the stigma.;symbol=TPS21;Alias=ATTPS21;full_name=terpene synthase 21;computational_description=terpene synthase 21 (TPS21)%3B CONTAINS InterPro DOMAIN/s: Terpene synthase%2C metal-binding domain (In…	TPS21
c156634_g8	2.15999	1.19257	3.22717	6.01e-18	(-)-germacrene D synthase OS=Vitis vinifera GN=VIT_19s0014g04930 PE=1 SV=1	VIT_19s0014g04930	Note=terpene synthase 21;curator_summary=Encodes a sesquiterpene synthase involved in generating all of the group A sesquiterpenes found in the Arabidopsis floral volatile blend. Strongly expressed in the stigma.;symbol=TPS21;Alias=ATTPS21;full_name=terpene synthase 21;computational_description=terpene synthase 21 (TPS21)%3B CONTAINS InterPro DOMAIN/s: Terpene synthase%2C metal-binding domain (In…	TPS21
c180067_g1	3.01084	1.66826	4.814	3.93e-37	(-)-germacrene D synthase OS=Vitis vinifera GN=VIT_19s0014g04930 PE=1 SV=1	VIT_19s0014g04930	Note=terpene synthase 21;curator_summary=Encodes a sesquiterpene synthase involved in generating all of the group A sesquiterpenes found in the Arabidopsis floral volatile blend. Strongly expressed in the stigma.;symbol=TPS21;Alias=ATTPS21;full_name=terpene synthase 21;computational_description=terpene synthase 21 (TPS21)%3B CONTAINS InterPro DOMAIN/s: Terpene synthase%2C metal-binding domain (In…	TPS21
c122981_g1	0	0.314569	-9.26589	3.56e-17	Viridiflorene synthase OS=Solanum lycopersicum GN=TPS31 PE=1 SV=1	TPS31	Note=terpene synthase 21;curator_summary=Encodes a sesquiterpene synthase involved in generating all of the group A sesquiterpenes found in the Arabidopsis floral volatile blend. Strongly expressed in the stigma.;symbol=TPS21;Alias=ATTPS21;full_name=terpene synthase 21;computational_description=terpene synthase 21 (TPS21)%3B CONTAINS InterPro DOMAIN/s: Terpene synthase%2C metal-binding domain (In…	TPS21
c145804_g1	1.8233	0.185637	6.73543	4.92e-49	(-)-germacrene D synthase OS=Vitis vinifera GN=VIT_19s0014g04930 PE=1 SV=1	VIT_19s0014g04930	Note=terpene synthase 21;curator_summary=Encodes a sesquiterpene synthase involved in generating all of the group A sesquiterpenes found in the Arabidopsis floral volatile blend. Strongly expressed in the stigma.;symbol=TPS21;Alias=ATTPS21;full_name=terpene synthase 21;computational_description=terpene synthase 21 (TPS21)%3B CONTAINS InterPro DOMAIN/s: Terpene synthase%2C metal-binding domain (In…	TPS21
c177320_g4	1.4368	0.0156391	9.12688	3.55e-32	(-)-germacrene D synthase OS=Vitis vinifera GN=VIT_19s0014g04930 PE=1 SV=1	VIT_19s0014g04930	Note=terpene synthase 21;curator_summary=Encodes a sesquiterpene synthase involved in generating all of the group A sesquiterpenes found in the Arabidopsis floral volatile blend. Strongly expressed in the stigma.;symbol=TPS21;Alias=ATTPS21;full_name=terpene synthase 21;computational_description=terpene synthase 21 (TPS21)%3B CONTAINS InterPro DOMAIN/s: Terpene synthase%2C metal-binding domain (In…	TPS21
c173108_g1	0.69897	0.899456	-1.30029	0.0019632	(E,E)-geranyllinalool synthase OS=Arabidopsis thaliana GN=GES PE=1 SV=1	GES	Note=terpene synthase 04;curator_summary=Encodes a geranyllinalool synthase that produces a precursor to TMTT%2C a volatile plant defense C16-homoterpene. GES transcript levels rise in response to alamethicin%2C a fungal peptide mixture that damages membranes. This transcriptional response is blocked in JA biosynthetic and JA signaling mutants%2C but GES transcript levels still rise in response t…	TPS04
c111026_g1	0.190332	0.683647	-2.71833	2.29e-05	S-linalool synthase OS=Clarkia breweri GN=LIS PE=2 SV=1	LIS	Note=terpene synthase 04;curator_summary=Encodes a geranyllinalool synthase that produces a precursor to TMTT%2C a volatile plant defense C16-homoterpene. GES transcript levels rise in response to alamethicin%2C a fungal peptide mixture that damages membranes. This transcriptional response is blocked in JA biosynthetic and JA signaling mutants%2C but GES transcript levels still rise in response t…	TPS04
c108794_g1	1.33872	0.103804	6.06139	6.33e-12	(-)-germacrene D synthase OS=Vitis vinifera GN=VIT_19s0014g04930 PE=1 SV=1	VIT_19s0014g04930	Note=terpene synthase 03;curator_summary=Encodes an (E%2CE)-alpha-farnesene synthase in the Col ecotype of Arabidopsis. This enzyme can also catalyze the formation of (E)-beta-ocimene as well as trace amounts of myrcene and other related compounds in vitro. The cytosolic localization of the protein may make it favor (E%2CE)-alpha-farnesene biosynthesis because the precursor of this product%2C FPP…	TPS03
c177320_g3	2.43285	0.968483	4.7303	1.15e-35	(-)-germacrene D synthase OS=Vitis vinifera GN=VIT_19s0014g04930 PE=1 SV=1	VIT_19s0014g04930	Note=terpene synthase 03;curator_summary=Encodes an (E%2CE)-alpha-farnesene synthase in the Col ecotype of Arabidopsis. This enzyme can also catalyze the formation of (E)-beta-ocimene as well as trace amounts of myrcene and other related compounds in vitro. The cytosolic localization of the protein may make it favor (E%2CE)-alpha-farnesene biosynthesis because the precursor of this product%2C FPP…	TPS03
