# Supplementary material for: Transcriptome and metabolome analysis reveal candidate genes and biochemicals involved in tea geometrid defense in Camellia sinensis
Source: PLoS One. 2018 Aug 1;13(8):e0201670. doi: 10.1371/journal.pone.0201670 (PMC6070272; doi:10.1371/journal.pone.0201670)
Supplement: S6 Table — (XLSX) [file pone.0201670.s010.xlsx]

## Sheet: Sheet1
S6 Table. GO enrichment of up-regulated genes.
GO term	P-value	Description
GO:0009737	2.04e-07	response to abscisic acid
GO:0009735	5.31e-05	response to cytokinin
GO:0034754	0.00236	cellular hormone metabolic process
GO:0009753	5.46e-05	response to jasmonic acid
GO:0019318	3.9e-07	hexose metabolic process
GO:0009808	6.14e-07	lignin metabolic process
GO:0046271	2.66e-05	phenylpropanoid catabolic process
GO:0009699	0.000112	phenylpropanoid biosynthetic process
GO:0072522	0.000845	purine-containing compound biosynthetic process
GO:0042126	0.000845	nitrate metabolic process
GO:0006720	0.00251	isoprenoid metabolic process
GO:1901659	0.00272	glycosyl compound biosynthetic process
GO:0016143	0.00352	S-glycoside metabolic process
GO:0046364	0.00364	monosaccharide biosynthetic process
GO:0016310	3.75e-14	phosphorylation
GO:0036211	4.68e-10	protein modification process
GO:0007166	1.37e-06	cell surface receptor signaling pathway
GO:0034220	3.81e-06	ion transmembrane transport
GO:0071417	7.18e-05	cellular response to organonitrogen compound
GO:0010089	8.8e-05	xylem development
GO:0090333	0.000285	regulation of stomatal closure
GO:0008643	0.000854	carbohydrate transport
GO:0006733	0.00101	oxidoreduction coenzyme metabolic process
GO:0072337	0.00226	modified amino acid transport
GO:0007584	0.0036	response to nutrient
GO:0071322	0.00616	cellular response to carbohydrate stimulus
GO:0030258	0.00681	lipid modification
GO:0009414	3.64e-07	response to water deprivation
GO:0098542	0.000116	defense response to other organism
GO:0080027	0.00122	response to herbivore
GO:0031347	0.00186	regulation of defense response
