# Supplementary material for: Transcriptome and metabolome analysis reveal candidate genes and biochemicals involved in tea geometrid defense in Camellia sinensis
Source: PLoS One. 2018 Aug 1;13(8):e0201670. doi: 10.1371/journal.pone.0201670 (PMC6070272; doi:10.1371/journal.pone.0201670)
Supplement: S7 Table — (XLSX) [file pone.0201670.s011.xlsx]

## Sheet: Sheet1
S7 Table. Potential candidates for enhancing plant resistance to TG.
gene_id	Ath_geneid	Ath_description	Swissprot Description	Swissprot Description	TF/PK_family	Type
c3302_g1	AT3G13540	Note=myb domain protein 5;curator_summary=Encodes a member of the MYB family of transcriptional regulators. MYB5 act as a negative regulator of trichome branching and play a role in the correct formation of the seed coat and possibly the formation the underlying endosperm layers. Loss of function mutations have defects in seed coat mucilage and columella cells as well as trichome defects (smaller…	Myb-related protein 308 OS=Antirrhinum majus GN=MYB308 PE=2 SV=1	MYB308	MYB-related	TF
c113564_g2	AT5G13080	Note=WRKY DNA-binding protein 75;curator_summary=WRKY75 is one of several transcription factors induced during Pi deprivation. It is nuclear localized and regulated differentially during Pi starvation. RNAi mediated suppression of WRKY75 made the plants more susceptible to Pi stress as indicated by the higher accumulation of anthocyanin during Pi starvation.;symbol=WRKY75;Alias=ATWRKY75,ARABIDOPS…	Probable WRKY transcription factor 75 OS=Arabidopsis thaliana GN=WRKY75 PE=2 SV=1	WRKY75	WRKY	TF
c135219_g2	AT3G49530	Note=NAC domain containing protein 62;curator_summary=Transcription factor that serves as a molecular link between cold signals and pathogen resistance responses. Undergoes proteolytic processing triggered by cold-induced changes in membrane fluidity.;symbol=NAC062;Alias=ANAC062,NAC domain containing protein 62,NTL6,NTM1 (NAC WITH TRANSMEMBRANE MOTIF 1)-LIKE 6;full_name=NAC domain containing prot…	NAC domain-containing protein 62 OS=Arabidopsis thaliana GN=NAC062 PE=1 SV=1	NAC062	NAC	TF
c171487_g2	AT4G23810	Note=WRKY family transcription factor;curator_summary=member of WRKY Transcription Factor%3B Group III;symbol=WRKY53;computational_description=WRKY53%3B FUNCTIONS IN: protein binding%2C DNA binding%2C transcription activator activity%2C sequence-specific DNA binding transcription factor activity%3B INVOLVED IN: in 6 processes%3B LOCATED IN: nucleus%2C chloroplast%3B EXPRESSED IN: 20 plant structu…	Probable WRKY transcription factor 41 OS=Arabidopsis thaliana GN=WRKY41 PE=2 SV=2	WRKY41	WRKY	TF
c162289_g4	AT3G06490	Note=myb domain protein 108;curator_summary=putative transcription factor MYB108 (MYB108) mRNA%2C;symbol=MYB108;Alias=AtMYB108,myb domain protein 108,BOS1,BOTRYTIS-SUSCEPTIBLE1;full_name=myb domain protein 108;computational_description=myb domain protein 108 (MYB108)%3B CONTAINS InterPro DOMAIN/s: SANT%2C DNA-binding (InterPro:IPR001005)%2C Homeodomain-like (InterPro:IPR009057)%2C Myb%2C DNA-bind…	Transcription factor MYB108 OS=Arabidopsis thaliana GN=MYB108 PE=1 SV=1	MYB108	MYB-related	TF
c177796_g2	AT1G32640	Note=Basic helix-loop-helix (bHLH) DNA-binding family protein;curator_summary=Encodes a MYC-related transcriptional activator with a typical DNA binding domain of a basic helix-loop-helix leucine zipper motif. Binds to an extended G-Box promoter motif and interacts with Jasmonate ZIM-domain proteins. Its transcription is induced by dehydration stress and ABA treatment. Negative regulator of blue …	Transcription factor MYC4 OS=Arabidopsis thaliana GN=MYC4 PE=1 SV=1	MYC4	bHLH	TF
c134180_g1	AT4G35030	Note=Protein kinase superfamily protein;computational_description=Protein kinase superfamily protein%3B FUNCTIONS IN: protein serine/threonine kinase activity%2C protein kinase activity%2C kinase activity%2C ATP binding%3B INVOLVED IN: protein amino acid phosphorylation%3B LOCATED IN: cellular_component unknown%3B EXPRESSED IN: 20 plant structures%3B EXPRESSED DURING: 13 growth stages%3B CONTAINS…	Receptor-like cytosolic serine/threonine-protein kinase RBK1 OS=Arabidopsis thaliana GN=RBK1 PE=1 SV=1	RBK1	RLK-Pelle_RLCK-VI	PK
c177040_g2	AT1G21240	Note=wall associated kinase 3;curator_summary=encodes a wall-associated kinase;symbol=WAK3;full_name=wall associated kinase 3;computational_description=wall associated kinase 3 (WAK3)%3B FUNCTIONS IN: protein serine/threonine kinase activity%2C kinase activity%3B INVOLVED IN: protein amino acid phosphorylation%3B LOCATED IN: plasma membrane%3B EXPRESSED IN: 9 plant structures%3B EXPRESSED DURING:…	Wall-associated receptor kinase 3 OS=Arabidopsis thaliana GN=WAK3 PE=2 SV=2	WAK3	RLK-Pelle_WAK	PK
c168003_g2	AT1G77720	Note=putative protein kinase 1;curator_summary=Encodes a predicted protein kinase based on sequence similarity.;symbol=PPK1;full_name=putative protein kinase 1;computational_description=putative protein kinase 1 (PPK1)%3B FUNCTIONS IN: protein serine/threonine kinase activity%2C protein kinase activity%2C kinase activity%2C ATP binding%3B INVOLVED IN: protein amino acid phosphorylation%3B LOCATED…	Serine/threonine-protein kinase mph1 OS=Schizosaccharomyces pombe (strain 972 / ATCC 24843) GN=mph1 PE=2 SV=1	mph1	TTK	PK
c153817_g1	AT3G27560	Note=Protein kinase superfamily protein;curator_summary=encodes a protein with kinase domains%2C including catalytic domains for serine/threonine as well as tyrosine kinases. a member of multi-gene family and is expressed in all tissues examined.;symbol=ATN1;computational_description=ATN1%3B FUNCTIONS IN: protein serine/threonine/tyrosine kinase activity%2C protein serine/threonine kinase activit…	Serine/threonine-protein kinase HT1 OS=Arabidopsis thaliana GN=HT1 PE=1 SV=1	HT1	TKL-Pl-4	PK
c168439_g8	AT5G50180	Note=Protein kinase superfamily protein;computational_description=Protein kinase superfamily protein%3B FUNCTIONS IN: protein serine/threonine/tyrosine kinase activity%2C kinase activity%3B INVOLVED IN: protein amino acid phosphorylation%3B EXPRESSED IN: 22 plant structures%3B EXPRESSED DURING: 13 growth stages%3B CONTAINS InterPro DOMAIN/s: Protein kinase%2C ATP binding site (InterPro:IPR017441)…	--	--	TKL-Pl-4	PK
c166876_g2	AT1G62400	Note=Protein kinase superfamily protein;symbol=HT1;full_name=high leaf temperature 1;computational_description=high leaf temperature 1 (HT1)%3B CONTAINS InterPro DOMAIN/s: Protein kinase%2C catalytic domain (InterPro:IPR000719)%2C Serine/threonine-protein kinase domain (InterPro:IPR002290)%2C Tyrosine-protein kinase%2C catalytic domain (InterPro:IPR020635)%2C Serine-threonine/tyrosine-protein kin…	Serine/threonine-protein kinase HT1 OS=Arabidopsis thaliana GN=HT1 PE=1 SV=1	HT1	TKL-Pl-4	PK
c131821_g1	AT4G36950	Note=mitogen-activated protein kinase kinase kinase 21;curator_summary=member of MEKK subfamily;symbol=MAPKKK21;full_name=mitogen-activated protein kinase kinase kinase 21;computational_description=mitogen-activated protein kinase kinase kinase 21 (MAPKKK21)%3B FUNCTIONS IN: protein serine/threonine kinase activity%2C protein kinase activity%2C ATP binding%3B INVOLVED IN: protein amino acid phosp…	Mitogen-activated protein kinase kinase kinase NPK1 OS=Nicotiana tabacum GN=NPK1 PE=1 SV=1	MAPKKK21	STE_STE11	PK
c97901_g1	AT5G55090	Note=mitogen-activated protein kinase kinase kinase 15;curator_summary=member of MEKK subfamily;symbol=MAPKKK15;full_name=mitogen-activated protein kinase kinase kinase 15;computational_description=mitogen-activated protein kinase kinase kinase 15 (MAPKKK15)%3B FUNCTIONS IN: protein serine/threonine kinase activity%2C protein kinase activity%2C kinase activity%2C ATP binding%3B INVOLVED IN: prote…	Mitogen-activated protein kinase kinase kinase NPK1 OS=Nicotiana tabacum GN=NPK1 PE=1 SV=1	MAPKKK15	STE_STE11	PK
c161923_g4	AT5G67080	Note=mitogen-activated protein kinase kinase kinase 19;curator_summary=member of MEKK subfamily;symbol=MAPKKK19;full_name=mitogen-activated protein kinase kinase kinase 19;computational_description=mitogen-activated protein kinase kinase kinase 19 (MAPKKK19)%3B FUNCTIONS IN: protein serine/threonine kinase activity%2C protein kinase activity%2C kinase activity%2C ATP binding%3B INVOLVED IN: prote…	Mitogen-activated protein kinase kinase kinase NPK1 OS=Nicotiana tabacum GN=NPK1 PE=1 SV=1	MAPKKK19	STE_STE11	PK
c156186_g1	AT2G05940	Note=Protein kinase superfamily protein;curator_summary=Encodes a receptor-like cytoplasmic kinase that phosphorylates the host target RIN4%2C leading to the activation of a plant innate immune receptor RPM1.;symbol=RIPK;full_name=RPM1-induced protein kinase;computational_description=Protein kinase superfamily protein%3B FUNCTIONS IN: protein serine/threonine kinase activity%2C protein kinase act…	Serine/threonine-protein kinase At5g01020 OS=Arabidopsis thaliana GN=At5g01020 PE=1 SV=1	At5g01020	RLK-Pelle_RLCK-VIIa-2	PK
c158634_g9	AT2G19410	Note=U-box domain-containing protein kinase family protein;computational_description=U-box domain-containing protein kinase family protein%3B FUNCTIONS IN: ubiquitin-protein ligase activity%2C protein serine/threonine kinase activity%2C protein kinase activity%2C kinase activity%2C ATP binding%3B INVOLVED IN: protein amino acid phosphorylation%2C protein ubiquitination%3B LOCATED IN: ubiquitin li…	U-box domain-containing protein 34 OS=Arabidopsis thaliana GN=PUB34 PE=3 SV=1	PUB34	RLK-Pelle_RLCK-IXb	PK
c160773_g1	AT2G45910	Note=U-box domain-containing protein kinase family protein;computational_description=U-box domain-containing protein kinase family protein%3B FUNCTIONS IN: ubiquitin-protein ligase activity%2C protein serine/threonine kinase activity%2C protein kinase activity%2C kinase activity%2C ATP binding%3B INVOLVED IN: protein amino acid phosphorylation%2C response to stress%2C protein ubiquitination%3B LO…	U-box domain-containing protein 33 OS=Arabidopsis thaliana GN=PUB33 PE=2 SV=2	PUB33	RLK-Pelle_RLCK-IXb	PK
c149412_g1	AT3G13690	Note=kinase with adenine nucleotide alpha hydrolases-like domain-containing protein;computational_description=Protein kinase protein with adenine nucleotide alpha hydrolases-like domain%3B FUNCTIONS IN: protein tyrosine kinase activity%2C protein kinase activity%2C kinase activity%2C ATP binding%3B INVOLVED IN: protein amino acid phosphorylation%3B LOCATED IN: cellular_component unknown%3B EXPRES…	Proline-rich receptor-like protein kinase PERK14 OS=Arabidopsis thaliana GN=PERK14 PE=2 SV=1	PERK14	RLK-Pelle_PERK-2	PK
c172371_g2	AT3G24550	Note=proline extensin-like receptor kinase 1;curator_summary=Encodes a member of the proline-rich extensin-like receptor kinase (PERK) family. This family consists of 15 predicted receptor kinases (PMID: 15653807).;symbol=PERK1;Alias=ATPERK1,proline-rich extensin-like receptor kinase 1;full_name=proline-rich extensin-like receptor kinase 1;computational_description=proline extensin-like receptor …	Proline-rich receptor-like protein kinase PERK1 OS=Arabidopsis thaliana GN=PERK1 PE=2 SV=1	PERK1	RLK-Pelle_PERK-1	PK
c16994_g1	AT3G57120	Note=Protein kinase superfamily protein;computational_description=Protein kinase superfamily protein%3B FUNCTIONS IN: protein kinase activity%2C kinase activity%2C ATP binding%3B INVOLVED IN: protein amino acid phosphorylation%3B LOCATED IN: cellular_component unknown%3B EXPRESSED IN: 17 plant structures%3B EXPRESSED DURING: 11 growth stages%3B CONTAINS InterPro DOMAIN/s: Protein kinase%2C cataly…	--	--	RLK-Pelle_LysM	PK
c174345_g3	AT3G47580	Note=Leucine-rich repeat protein kinase family protein;computational_description=Leucine-rich repeat protein kinase family protein%3B FUNCTIONS IN: protein serine/threonine kinase activity%2C kinase activity%2C ATP binding%3B INVOLVED IN: transmembrane receptor protein tyrosine kinase signaling pathway%2C protein amino acid phosphorylation%3B LOCATED IN: endomembrane system%3B CONTAINS InterPro D…	Putative receptor-like protein kinase At3g47110 OS=Arabidopsis thaliana GN=At3g47110 PE=3 SV=1	At3g47110	RLK-Pelle_LRR-XII-1	PK
c169923_g2	AT3G47110	Note=Leucine-rich repeat protein kinase family protein;computational_description=Leucine-rich repeat protein kinase family protein%3B FUNCTIONS IN: protein serine/threonine kinase activity%2C kinase activity%2C ATP binding%3B INVOLVED IN: transmembrane receptor protein tyrosine kinase signaling pathway%2C protein amino acid phosphorylation%3B LOCATED IN: endomembrane system%3B CONTAINS InterPro D…	LRR receptor-like serine/threonine-protein kinase EFR OS=Arabidopsis thaliana GN=EFR PE=1 SV=1	EFR	RLK-Pelle_LRR-XII-1	PK
c180148_g2	AT1G35710	Note=kinase family with leucine-rich repeat domain-containing protein;computational_description=Protein kinase family protein with leucine-rich repeat domain%3B FUNCTIONS IN: protein serine/threonine kinase activity%2C protein tyrosine kinase activity%2C protein kinase activity%2C ATP binding%3B INVOLVED IN: transmembrane receptor protein tyrosine kinase signaling pathway%2C protein amino acid ph…	Probable leucine-rich repeat receptor-like protein kinase At1g35710 OS=Arabidopsis thaliana GN=At1g35710 PE=2 SV=1	At1g35710	RLK-Pelle_LRR-XI-1	PK
c122744_g1	AT1G17750	Note=PEP1 receptor 2;curator_summary=Encodes PEPR2%2C a plasma membrane leucine-rich repeat receptor kinase functioning as a receptor for the Pep1 and Pep2 peptides. Pep1 and Pep2 are amino acids that induce the transcription of defense-related genes.;symbol=PEPR2;Alias=AtPEPR2,PEP1 RECEPTOR 2;full_name=PEP1 receptor 2;computational_description=PEP1 receptor 2 (PEPR2)%3B FUNCTIONS IN: protein ser…	Leucine-rich repeat receptor-like protein kinase PEPR2 OS=Arabidopsis thaliana GN=PEPR2 PE=1 SV=1	PEPR2	RLK-Pelle_LRR-XI-1	PK
c159359_g2	AT1G74360	Note=Leucine-rich repeat protein kinase family protein;computational_description=Leucine-rich repeat protein kinase family protein%3B FUNCTIONS IN: protein serine/threonine kinase activity%2C protein kinase activity%2C ATP binding%3B INVOLVED IN: transmembrane receptor protein tyrosine kinase signaling pathway%2C protein amino acid phosphorylation%3B LOCATED IN: mitochondrion%3B EXPRESSED IN: 15 …	Probable LRR receptor-like serine/threonine-protein kinase At1g74360 OS=Arabidopsis thaliana GN=At1g74360 PE=2 SV=1	At1g74360	RLK-Pelle_LRR-Xb-2	PK
c168242_g6	AT5G48380	Note=BAK1-interacting receptor-like kinase 1;curator_summary=Encodes a BAK1-interacting receptor-like kinase named BIR1. Negatively regulates multiple plant resistance signaling pathways%2C one of which is the SOBIR1(AT2G31880)-dependent pathway.;symbol=BIR1;full_name=BAK1-interacting receptor-like kinase 1;computational_description=BAK1-interacting receptor-like kinase 1 (BIR1)%3B FUNCTIONS IN: …	Probably inactive leucine-rich repeat receptor-like protein kinase At5g48380 OS=Arabidopsis thaliana GN=At5g48380 PE=1 SV=1	At5g48380	RLK-Pelle_LRR-Xa	PK
c134332_g1	AT1G66920	Note=Protein kinase superfamily protein;computational_description=Protein kinase superfamily protein%3B FUNCTIONS IN: protein serine/threonine kinase activity%2C protein kinase activity%2C kinase activity%2C ATP binding%3B INVOLVED IN: protein amino acid phosphorylation%3B LOCATED IN: endomembrane system%3B CONTAINS InterPro DOMAIN/s: Protein kinase%2C ATP binding site (InterPro:IPR017441)%2C Pro…	Probable receptor-like protein kinase At1g67000 OS=Arabidopsis thaliana GN=At1g67000 PE=2 SV=2	At1g67000	RLK-Pelle_LRK10L-2	PK
c162369_g3	AT3G16030	Note=lectin protein kinase family protein;symbol=CES101;Alias=RFO3,RESISTANCE TO FUSARIUM OXYSPORUM 3;full_name=CALLUS EXPRESSION OF RBCS 101;computational_description=CALLUS EXPRESSION OF RBCS 101 (CES101)%3B FUNCTIONS IN: in 6 functions%3B INVOLVED IN: protein amino acid phosphorylation%3B LOCATED IN: endomembrane system%3B EXPRESSED IN: 21 plant structures%3B EXPRESSED DURING: 13 growth stages…	G-type lectin S-receptor-like serine/threonine-protein kinase CES101 OS=Arabidopsis thaliana GN=CES101 PE=2 SV=2	CES101	RLK-Pelle_DLSV	PK
c166962_g2	AT1G70740	Note=Protein kinase superfamily protein;computational_description=Protein kinase superfamily protein%3B FUNCTIONS IN: protein serine/threonine kinase activity%2C protein kinase activity%2C kinase activity%2C ATP binding%3B INVOLVED IN: protein amino acid phosphorylation%3B LOCATED IN: cellular_component unknown%3B EXPRESSED IN: 22 plant structures%3B EXPRESSED DURING: 13 growth stages%3B CONTAINS…	Putative cysteine-rich receptor-like protein kinase 35 OS=Arabidopsis thaliana GN=CRK35 PE=3 SV=3	CRK35	RLK-Pelle_DLSV	PK
c154876_g2	AT3G09010	Note=Protein kinase superfamily protein;computational_description=Protein kinase superfamily protein%3B FUNCTIONS IN: protein serine/threonine kinase activity%2C protein kinase activity%2C kinase activity%2C ATP binding%3B INVOLVED IN: protein amino acid phosphorylation%3B LOCATED IN: cellular_component unknown%3B EXPRESSED IN: 20 plant structures%3B EXPRESSED DURING: 12 growth stages%3B CONTAINS…	Probable LRR receptor-like serine/threonine-protein kinase At1g56140 OS=Arabidopsis thaliana GN=At1g56140 PE=2 SV=2	At1g56140	RLK-Pelle_DLSV	PK
c175124_g2	AT4G21390	Note=S-locus lectin protein kinase family protein;symbol=B120;computational_description=B120%3B FUNCTIONS IN: protein serine/threonine kinase activity%2C sugar binding%2C protein kinase activity%2C ATP binding%3B INVOLVED IN: protein amino acid phosphorylation%2C recognition of pollen%3B LOCATED IN: plasma membrane%3B EXPRESSED IN: 13 plant structures%3B EXPRESSED DURING: 8 growth stages%3B CONTA…	G-type lectin S-receptor-like serine/threonine-protein kinase SD1-1 OS=Arabidopsis thaliana GN=SD11 PE=1 SV=1	SD11	RLK-Pelle_DLSV	PK
c175111_g1	AT4G21400	Note=cysteine-rich RLK (RECEPTOR-like protein kinase) 28;curator_summary=Encodes a cysteine-rich receptor-like protein kinase.;symbol=CRK28;full_name=cysteine-rich RLK (RECEPTOR-like protein kinase) 28;computational_description=cysteine-rich RLK (RECEPTOR-like protein kinase) 28 (CRK28)%3B FUNCTIONS IN: kinase activity%3B INVOLVED IN: protein amino acid phosphorylation%3B LOCATED IN: endomembrane…	Cysteine-rich receptor-like protein kinase 11 OS=Arabidopsis thaliana GN=CRK11 PE=2 SV=2	CRK11	RLK-Pelle_DLSV	PK
c170901_g3	AT4G27290	Note=S-locus lectin protein kinase family protein;computational_description=S-locus lectin protein kinase family protein%3B FUNCTIONS IN: sugar binding%2C protein serine/threonine kinase activity%2C protein kinase activity%2C ATP binding%3B INVOLVED IN: protein amino acid phosphorylation%2C recognition of pollen%3B LOCATED IN: endomembrane system%3B CONTAINS InterPro DOMAIN/s: Curculin-like (mann…	G-type lectin S-receptor-like serine/threonine-protein kinase At4g27290 OS=Arabidopsis thaliana GN=At4g27290 PE=3 SV=4	At4g27290	RLK-Pelle_DLSV	PK
c179876_g1	AT3G12780	Note=phosphoglycerate kinase 1;curator_summary=nuclear phosphoglycerate kinase (PGK1);symbol=PGK1;full_name=phosphoglycerate kinase 1;computational_description=phosphoglycerate kinase 1 (PGK1)%3B FUNCTIONS IN: phosphoglycerate kinase activity%3B INVOLVED IN: response to cadmium ion%2C response to cold%2C glycolysis%2C peptidyl-cysteine S-nitrosylation%3B LOCATED IN: in 11 components%3B EXPRESSED …	Phosphoglycerate kinase, chloroplastic (Fragment) OS=Spinacia oleracea PE=2 SV=2	Phosphoglycerate kinase, chloroplastic (Fragment) OS=Spinacia oleracea PE=2 SV=2	MYB-related	PK
c131685_g1	AT3G45640	Note=mitogen-activated protein kinase 3;curator_summary=Encodes a mitogen-activated kinase whose mRNA levels increase in response to touch%2C cold%2C salinity stress and chitin oligomers.Also functions in ovule development. Heterozygous MPK3 mutants in a homozygous MPK6 background are female sterile due to defects in integument development. MPK3 can be dephosphorylated by MKP2 in vitro.;symbol=MP…	Mitogen-activated protein kinase HOG1 OS=Alternaria brassicicola GN=HOG1 PE=3 SV=1	HOG1	CMGC_MAPK	PK
c169115_g5	AT3G10660	Note=calmodulin-domain protein kinase cdpk isoform 2;curator_summary=predicted to encode calcium-dependent protein kinase and is localized to the ER. Protein is myristoylated in a cell-free extract. Changing the proposed myristoylated site%2C G residue in the amino terminal%2C to A prevented the meristoylation . The G to A mutation decreased AtCPK2 membrane association by approximately 50%25.;sym…	Calcium-dependent protein kinase 2 OS=Arabidopsis thaliana GN=CPK2 PE=1 SV=1	CPK2	CAMK_CDPK	PK
c162301_g4	AT1G74740	Note=calcium-dependent protein kinase 30;curator_summary=member of Calcium Dependent Protein Kinase;symbol=CPK30;Alias=ATCPK30,CDPK1A,CALCIUM-DEPENDENT PROTEIN KINASE 1A;full_name=calcium-dependent protein kinase 30;computational_description=calcium-dependent protein kinase 30 (CPK30)%3B FUNCTIONS IN: calmodulin-dependent protein kinase activity%2C protein kinase activity%2C kinase activity%3B IN…	Calcium-dependent protein kinase 30 OS=Arabidopsis thaliana GN=CPK30 PE=1 SV=1	CPK30	CAMK_CDPK	PK
c175570_g5	AT3G01090	Note=SNF1 kinase homolog 10;curator_summary=encodes a SNF1-related protein kinase that physically interacts with SCF subunit SKP1/ASK1 and 20S proteosome subunit PAD1. It can also interact with PRL1 DWD-containing protein. Based on in vitro degradation assays and cul4cs and prl1 mutants%2C there is evidence that AKIN10 is degraded in a proteasome-dependent manner%2C and that this depends on a CUL…	SNF1-related protein kinase catalytic subunit alpha KIN10 OS=Arabidopsis thaliana GN=KIN10 PE=1 SV=2	KIN10	CAMK_AMPK	PK
