# Supplementary material for: Transcriptome and metabolome analysis reveal candidate genes and biochemicals involved in tea geometrid defense in Camellia sinensis
Source: PLoS One. 2018 Aug 1;13(8):e0201670. doi: 10.1371/journal.pone.0201670 (PMC6070272; doi:10.1371/journal.pone.0201670)
Supplement: S8 Table — (XLSX) [file pone.0201670.s012.xlsx]

## Sheet: RGvsCK
S8 Table. List of differentially expressed metabolites.
Compound	VIP	P value
(+)-catechin	1.36549	8.70336e-05
Degalloyltheaflavonin	2.19619	0.00311418
Epicatechin	1.19282	0.0137217
Gallocatechin	4.25268	0.0172216
Kaempferol 3-(3''-p-coumarylglucoside)	2.17545	0.00940689
Leucocyanidin	2.43862	0.0045299
(E,R)-alpha-bisabolene	2.54775	0.00437781
(S)-3-Hydroxyisobutyryl-CoA	2.7725	0.0183056
11-oxo-dodecanoic acid	2.20496	0.0150531
2,3-di-hexanoyl-alpha-glucopyranose	2.55185	3.28529e-06
2,4-diaminobutyric acid	1.73426	0.00421527
2-Ketovaleric acid	2.11281	0.00333275
2-Methoxyestrone	1.50848	0.0416881
3-(3-hydroxyphenyl)propionic acid	1.899	0.00418265
3-Cyanoalanine	1.55856	0.0193118
3-Indolepyruvic acid	2.06225	0.000429286
3-Phenylpropyl glucosinolate	3.40946	0.000342235
4-Acetamidobutyric acid	2.01021	0.00418556
4-HDoHE	2.0886	0.0197427
4-hydroxybutyrate	1.92776	0.00881375
7-oxo-decanoic acid	2.12936	0.00427805
Allo-inositol	1.81284	0.0191912
Aminomalonic acid	1.83491	0.00418734
ascorbate	2.08595	0.00420513
Assamicain A	2.17271	0.0174546
Austroinulin	2.16574	0.0210028
Benzoin	1.82362	0.00419494
Caffeoyltormentic acid	2.08992	0.00270206
Carvone	2.76551	0.00317176
decadienoic acid	2.92988	0.00308369
Digalacturonic acid	2.59179	6.36054e-06
Digalloylprodelphinidin B2	3.31825	0.00445864
Digitoxose	2.63148	6.43809e-06
Dithioerythritol	1.07562	4.54164e-09
fructose	2.49822	8.3735e-06
fucose	2.05768	0.00418363
galactose	2.0713	0.00978214
glutamine	2.00583	0.00254363
Glutaminyl-Arginine	2.64391	0.00529557
gly-pro	2.7512	1.41434e-20
Hypoxanthine	3.27165	0.0170209
Indoleacrylic acid	6.41884	0.00846714
Isochamanetin	2.62442	0.00372152
Isoleucine	2.87931	2.02019e-23
Isopeonidin 3-rutinoside	4.98985	0.0241254
Jasmonic acid	2.36481	0.00285441
L-4-Hydroxyphenylglycine	3.43338	1.47152e-29
L-Glutamate	2.40023	0.0207235
Limonene aldehyde	3.02862	0.000793307
L-Leucine	5.88162	0.00161051
L-Phenylalanine	10.1191	0.00157004
L-Proline	3.26062	1.82594e-05
L-Tryptophan	8.72502	0.0126835
L-Tyrosine	2.80641	0.0137524
lysine	1.59528	0.0108437
Maleamate	1.57038	0.0395089
Maleimide	1.75081	0.019202
Melanin	2.56706	0.0386169
N(epsilon)-Trimethyllysine	2.27799	0.000503727
N-Acetylarylamine	2.89828	0.00445158
N-Acetyl-beta-D-mannosamine	3.17018	5.41971e-25
oxalacetic acid	2.71948	2.05079e-26
Oxoglutaric acid	5.47439	0.000543562
Pelargonidin 3-(6''-p-coumarylglucoside)-5-(6''-acetylglucoside)	2.7607	0.0424457
PG(13:0/16:0)	2.12668	1.04883e-11
Phenyl glucuronide	2.494	0.00142446
proline	2.08402	0.00442194
Prostaglandin E2	1.2057	3.28843e-11
prunin degr. Prod.	1.59049	0.0171479
Ribonic acid, gamma-lactone	1.39201	0.0489304
tetracosane	1.04906	3.84432e-10
Tyramine	6.28869	0.00135094
uracil-5-carboxylic acid	1.87679	0.00858195
urea	2.65539	6.05121e-06
12-hydroxyjasmonic acid	3.50888	0.00910832

## Sheet: SGvsCK
S8 Table. List of differentially expressed metabolites.
Compound	VIP	P value
Cyanidin 3-O-[2''-O-(xylosyl)-6''-O-(p-O-(glucosyl)-p-coumaroyl) glucoside] 5-O-glucoside	7.22419	0.000578068
Delphinidin 3-(6-malonylglucoside)-5-glucoside	3.12686	0.0265319
Delphinidin 3-caffeylglucoside	10.6242	0.0256594
Gallic acid	1.94834	0.0310218
Isoneotheaflavin 3-O-gallate	2.29863	0.0276724
Kaempferol 3-(2''-galloylglucoside)	2.7452	0.0126375
Kaempferol 3-neohesperidoside-7-(2''-p-coumarylglucoside)	2.76798	0.0329266
Proanthocyanidin A2	4.87957	0.0276774
Procyanidin B	2.15919	0.000638171
Prodelphinidin A2	5.75116	0.038102
Quercetin 3-(3''-p-coumarylglucoside)	4.67026	0.00105549
Quercetin 3-(6''-feruloylgalactoside)	5.55824	0.040758
12-hydroxyjasmonic acid	2.57334	0.000839435
2',2'-BISEPIGALLOCATECHIN DIGALLATE	2.21798	0.0328756
2-ketoadipate	2.29677	0.0041922
2-Ketovaleric acid	2.12185	0.00859508
3,5-Dicaffeoyl-4-succinoylquinic acid	4.32951	0.000173259
3-Methylamino-1,2-propanediol	1.47344	0.0340994
3-Phenylpropyl glucosinolate	2.18472	0.00272873
4-Hydroxy-2H-pyran-3-carboxaldehyde	2.07335	0.044726
4-hydroxybutyrate	1.68108	0.0247073
4R,5R,6S-Trihydroxy-2-hydroxymethyl-2-cyclohexen-1-one 6-(2-hydroxy-6-methylbenzoate)	2.13723	0.000499953
acetanilide	2.84625	6.43666e-06
Allo-inositol	1.93104	0.0142147
Aminomalonic acid	2.42872	3.90764e-12
ascorbate	1.74191	0.0435713
Behenic acid	1.97125	0.0199722
benzyl alcohol	2.20929	0.0103496
BISEPIGALLOCATECHIN DIGALLATE	5.77884	0.00100018
Cellobiotol	1.91299	0.0260444
decadienoic acid	2.04093	0.0183362
Diadenosine diphosphate	3.10013	0.0108851
Diflunisal acyl glucuronide	2.17701	0.0226256
Di-O-galloylprodelphinidin	2.21191	0.0397122
Epiafzelechin 5-O-beta-D-glucopyranoside	2.6635	0.0252304
Epitheaflagallin 3-O-gallate	3.64485	0.0357008
Formylpyruvate	2.67045	0.0190332
fructose	4.20816	3.59713e-30
Fructoselysine 6-phosphate	5.5002	0.00398258
Gallic acid 3-O-(6-galloylglucoside)	2.92194	0.0420694
glutaraldehyde	2.75475	0.000437996
Guanidinosuccinic acid	2.44486	0.00872876
Hydantoin,-(4-hydroxybutyl)-	2.38849	0.000625596
hydroxyjasmonic acid	2.33525	0.0071779
Hypoxanthine	3.43474	0.000402589
Isochamanetin	2.09467	0.0100975
L-Leucine	4.92658	0.0230087
L-Malic acid	7.39497	0.0258022
L-Phenylalanine	6.32682	0.0224901
Maysin	2.13148	0.0289077
Melanin	2.73352	0.00255236
Methyl-beta-D-galactopyranoside	1.17263	1.10453e-05
Myricetin 3-(2''-galloylgalactoside)	5.8377	0.0071967
N-(3-aminopropyl)-morpholine	1.99558	0.00872467
N2-Acetyl-L-ornithine	2.80274	0.0135065
N-Acetyl-beta-alanine	3.24619	0.000432473
N-Succinyl-L-diaminopimelic acid	2.70421	0.0257059
Oxaloglutarate	4.45708	0.0184504
PC(O-14:0/2:0)	2.91105	0.000265604
Pelargonidin 3-[6-(3-glucosylcaffeyl) glucoside]	2.29442	0.0258269
Pelargonidin 3-O-glucoside	3.69629	0.0286743
Pelargonidin 3-p-coumarylglucoside	2.20583	0.00235172
pentanorcholecalciferol	4.44296	0.00157544
Phenyl glucuronide	2.06073	0.000955536
phenylethylamine	1.45385	0.0210751
proline	2.08038	0.0197548
PS(13:0/17:1(9Z))	3.59992	0.00451763
Sarsasapogenin 3-O-4G-rhamnosylsophoroside	3.48905	0.0202968
serine	1.08866	0.00633421
Succinic acid	2.36496	0.0411529
Sucrose	5.07351	0.00104487
tetracosane	1.53952	0.0265124
thymidine	2.02731	0.0367185
Tyramine	4.08604	0.0148393
